# Supplementary material for: TEM1 expression in cancer-associated fibroblasts is correlated with a poor prognosis in patients with gastric cancer
Source: Cancer Med. 2015 Sep 4;4(11):1667–78. doi: 10.1002/cam4.515 (PMC4673993; doi:10.1002/cam4.515)
Supplement: Supplementary file 2 [file cam40004-1667-sd2.xlsx]

## Sheet: Table 4. Vessel-TEM1-intensity
Table S1. Relationship between Vessel-TEM1-intensity and
clinicopathological factors in 945 patients with gastric cancer
Vessel-TEM1-intensity	0-1	2-3	P value
	n (%)	n (%)
Total number	28	917
Age(years)			0.251
<65	18 (64.3)	480 (52.3)
≥65	10 (35.7)	437 (47.7)
Gender			0.419
Male	21 (75.0)	609 (66.4)
Female	7 (25.0)	308 (33.6)
Histological features, n (%)			0.13
Differentiated subtypes	18 (64.3)	454 (49.5)
Poorly differentiated/Signet ring/Mucinous	10 (35.7)	463 (50.5)
Scirrhous stomach cancer			1
Positive	1 (3.6)	47 (5.1)
Negative	27 (96.4)	870 (94.9)
Pathological depth of penetration, n (%)			<0.0001
T1	26 (92.9)	459 (50.0)
T2	0 (0.0)	116 (12.6)
T3	1 (3.6)	208 (22.7)
T4	1 (3.6)	134 (14.6)
Pathological nodal status, n (%)			0.002
N0	25 (89.3)	560 (61.0)
N1-3	3 (10.7)	356 (38.8)
Nx*	0 (0.0)	1 (0.1)
Distant metastasis			1
Positive	1 (3.6)	62 (6.8)
Negative	27 (96.4)	855 (93.2)
Serosal invasion			0.163
Positive	1 (3.6)	133 (14.5)
Negative	27 (96.4)	784 (85.5)
Lymphatic vessel infiltration			<0.001
Present	3 (10.7)	401 (43.7)
Absent	25 (89.3)	516 (56.3)
Venous vessel infiltration			<0.001
Present	4 (14.3)	433 (47.2)
Absent	24 (85.7)	484 (52.8)
Vessel infiltration**			<0.0001
Present	5 (17.9)	526 (57.4)
Absent	23 (82.1)	391 (42.6)
Pathological TMN stage, n (%)			0.011
Stage I	25 (89.3)	494 (53.9)
Stage II	2 (7.1)	201 (21.9)
Stage III	0 (0.0)	160 (17.4)
Stage IV	1 (3.6)	62 (6.8)
Resection margin, n (%)			0.639
R0	28 (100.0)	872 (95.0)
R1	0 (0.0)	45 (4.9)
*Nx: unknown for nodal status. **Vessel infiltration including venous
vessel infiltration and/or lymphatic vessel infiltration.
