# Supplementary material for: TEM1 expression in cancer-associated fibroblasts is correlated with a poor prognosis in patients with gastric cancer
Source: Cancer Med. 2015 Sep 4;4(11):1667–78. doi: 10.1002/cam4.515 (PMC4673993; doi:10.1002/cam4.515)
Supplement: Supplementary file 3 [file cam40004-1667-sd3.xlsx]

## Sheet: Table 5
Table S2. Results of univariate analyses using the Cox proportional hazard model to identify TEM1-related factors influencing RFS, OS, and COS
in 945 patients with gastric cancer
Variables	No. Case		Risk for RFS				Risk for OS				Risk for COS
			HR	95% CI	P value		HR	95% CI	P value		HR	95% CI	P value
CAF-TEM1-intensity			2.116	1.558-2.075	<0.0001		2.046	1.506-2.780	<0.0001		2.543	1.780-3.613	<0.0001
0-2	623
3	322
CAF-TEM1-positivity			2.082	1.519-2.852	<0.0001		2.037	1.487-2.790	<0.0001		2.447	1.719-3.482	<0.0001
<50%	711
≥50%	234
Vessel-TEM1-intensity			1.325	0.491-3.576	0.578		1.39	0.513-3.766	0.517		4.165	0.581-29.866	0.156
0-1	28
2-3	917
