# Supplementary material for: TEM1 expression in cancer-associated fibroblasts is correlated with a poor prognosis in patients with gastric cancer
Source: Cancer Med. 2015 Sep 4;4(11):1667–78. doi: 10.1002/cam4.515 (PMC4673993; doi:10.1002/cam4.515)
Supplement: Supplementary file 4 [file cam40004-1667-sd4.xlsx]

## Sheet: Table 5
Table S3. Results of multivariate analyses using the Cox proportional hazard model to identify clinicopathological factors influencing RFS, OS, and COS
in 945 patients with gastric cancer
Variables	No. Case		Risk for RFS				Risk for OS				Risk for COS
			HR	95% CI	P value		HR	95% CI	P value		HR	95% CI	P value
Invasive depth			0.884	0.492-1.587	0.679		1.169	0.688-1.986	0.565		1.542	0.766-3.104	0.225
m	428
sm≤	517
CAF-TEM1-intensity			1.034	0.689-1.554	0.87		0.833	0.573-1.210	0.337		0.819	0.543-1.235	0.34
0-2	623
3	322
CAF-TEM1-positivity			1.54	1.045-2.271	0.029		1.283	0.883-1.867	0.192		1.36	0.903-2.050	0.141
<50%	711
≥50%	234
Vessel-TEM1-intensity			0.833	0.109-6.365	0.86		0.346	0.119-1.002	0.05		0.444	0.056-3.521	0.442
0-1	28
2-3	917
Pathological depth of penetration			5.004	2.055-12.184	<0.0001		2.368	1.229-4.561	0.01		4.046	1.439-11.375	0.008
T1	485
T2-4	460
Pathological nodal status			1.429	0.779-2.621	0.249		1.206	0.703-2.069	0.496		0.976	0.491-1.941	0.946
Negative*	586
Positive	359
Lymphatic vessel infiltration			1.499	0.848-2.652	0.164		1.352	0.797-2.294	0.263		1.828	0.949-3.521	0.071
Negative	541
Positive	404
Venous vessel infiltration			2.74	1.372-5.472	0.004		2.084	1.102-3.943	0.024		2.732	1.250-5.968	0.012
Negative	508
Positive	437
Vessel infiltration**			0.704	0.240-2.067	0.523		0.712	0.290-1.751	0.459		0.721	0.205-2.536	0.61
Negative	414
Positive	531
pStage			3.254	1.973-5.365	<0.0001		3.028	1.867-4.913	<0.0001		3.994	2.192-7.278	<0.0001
I-II	722
III-IV	223
Adjuvant chemotherapy			1.685	1.106-2.567	0.015		1.335	0.871-2.047	0.185		1.622	1.048-2.510	0.03
Received	60
Not received	885
*Negative includes a patient whose lymph node status is unknown. **Vessel infiltration includes lymphatic vessel infiltration and/or venous vessel infiltration.
